# Supplementary material for: Genome-Wide Characterization of the Mitogen-Activated Protein Kinase Gene Family and Their Expression Patterns in Response to Drought and Colletotrichum Gloeosporioides in Walnut (Juglans regia)
Source: Plants (Basel). 2023 Jan 29;12(3):586. doi: 10.3390/plants12030586 (PMC9920740; doi:10.3390/plants12030586)
Supplement: Supplementary file 1 [file plants-12-00586-s001.zip]

Archive with 1 entries (1 files):
- plants-2069569-supplementary.xlsx
