# Supplementary material for: Genome-Wide Characterization of the Mitogen-Activated Protein Kinase Gene Family and Their Expression Patterns in Response to Drought and Colletotrichum Gloeosporioides in Walnut (Juglans regia)
Source: Plants (Basel). 2023 Jan 29;12(3):586. doi: 10.3390/plants12030586 (PMC9920740; doi:10.3390/plants12030586)
Supplement: Supplementary file 1 [file plants-12-00586-s001.zip › plants-2069569-supplementary.xlsx]

## Sheet: Table S1
Table S1. RNA-seq (RNA Sequencing) data on the response of JrMAPK to Colletotrichum gloeosporioides.
Name	FPKM.F423_0_1	FPKM.F423_0_2	FPKM.F423_0_3	FPKM.F423_24_1	FPKM.F423_24_2	FPKM.F423_24_3	FPKM.F423_48_1	FPKM.F423_48_2	FPKM.F423_48_3	FPKM.F423_72_1	FPKM.F423_72_2	FPKM.F423_72_3	FPKM.F423_120_1	FPKM.F423_120_2	FPKM.F423_120_3	FPKM.F26_0_1	FPKM.F26_0_2	FPKM.F26_0_3	FPKM.F26_0	FPKM.F26_24_1	FPKM.F26_24_2	FPKM.F26_24_3	FPKM.F26_24	FPKM.F26_48_1	FPKM.F26_48_2	FPKM.F26_48_3	FPKM.F26_48	FPKM.F26_72_1	FPKM.F26_72_2	FPKM.F26_72_3	FPKM.F26_72	FPKM.F26_120_1	FPKM.F26_120_2	FPKM.F26_120_3	FPKM.F26_120
JrMAPK1	12.4291	10.3052	11.927	14.0547	15.2774	14.8828	11.427	15.0043	13.9508	11.3146	12.4278	11.9897	16.0719	13.7863	15.1328	8.95777	8.9087	8.70797	8.85815	16.5041	15.0983	15.9024	15.8349	16.7727	17.606	17.2686	17.2158	12.5548	9.36223	11.1429	11.02	15.3492	15.7985	14.6726	15.2734
JrMAPK3	0.696981	0.225255	0.507897	1.86081	3.9144	3.09111	0.875076	1.34978	1.09089	1.29366	1.74368	1.44933	1.17193	0.173344	0.741625	0.450574	0.417702	0.446121	0.438132	1.83939	2.01728	1.6389	1.83186	0.936797	1.54958	1.12375	1.20338	1.97981	1.93015	1.67555	1.86184	0.369703	0.180745	0.242036	0.264161
JrMAPK4	14.8994	14.9575	14.9352	9.81994	6.40608	6.76932	3.9833	5.5313	5.18874	4.00293	4.93369	4.30882	9.00272	8.84935	7.79255	18.3203	20.5177	19.0536	19.2972	7.76078	6.95712	7.3764	7.36476	8.39961	7.27125	7.65012	7.77366	6.53494	6.61627	6.20543	6.45221	8.42469	12.0625	9.99983	10.1623
JrMAPK5	7.95255	9.2543	8.41751	6.21381	9.75407	7.88557	6.02024	7.55131	7.13572	17.9258	8.23471	12.6256	8.13974	12.9691	10.7546	5.08001	5.37839	5.47091	5.30977	7.42274	6.64603	7.09902	7.05593	6.13521	7.4236	6.84377	6.80086	7.98776	5.5079	6.85283	6.78283	2.45723	8.07761	5.48672	5.34052
JrMAPK6	66.2967	60.0332	61.5065	77.3273	92.5904	83.7218	70.5569	78.1167	73.8177	100.065	97.2091	97.8118	102.426	100.392	100.205	50.492	51.5157	50.3285	50.7787	79.0676	59.3429	70.7928	69.7344	86.2999	88.6056	87.0836	87.3297	120.309	101.798	112.356	111.488	67.6907	117.427	93.1326	92.7502
JrMAPK7	1.06079	0.783746	1.01355	1.24435	0.724748	1.22692	0.828644	0.975046	0.744209	0.502089	0.524959	0.435848	0.708523	0.45702	0.55978	0.58084	0.522148	0.654783	0.585923	0.740796	0.763832	0.69277	0.732466	0.566714	0.408219	0.433934	0.469622	0.410205	0.209118	0.277507	0.298944	0.448638	0.330195	0.51575	0.431527
JrMAPK9	28.9004	27.3076	27.7063	14.7336	19.6502	16.0802	11.0742	14.0084	12.6814	11.0107	8.9689	9.98644	11.6738	10.4621	11.2915	19.2408	21.9088	20.5133	20.5543	15.5135	13.6777	15.5682	14.9198	11.5632	14.4814	13.1374	13.0607	11.0374	9.87277	10.8009	10.5704	8.67051	10.7027	9.31891	9.56404
JrMAPK11	6.4238	5.41812	6.07574	5.86387	6.50873	6.45382	3.17792	3.7992	3.51853	3.98338	4.7166	4.24326	6.51948	6.26412	6.35786	3.94008	3.59677	3.50006	3.67897	4.58192	3.92131	4.35447	4.2859	4.42352	3.61007	4.17876	4.07078	4.70152	5.37752	5.10302	5.06069	3.99829	5.63745	4.97648	4.87074
JrMAPK12.3	5.81034	6.21223	6.37626	4.30818	4.29031	4.52155	3.0157	3.89262	3.42292	4.64837	6.78384	6.12264	7.39412	5.1998	5.97153	3.2937	3.50177	3.10506	3.30018	3.38065	3.30633	3.36218	3.34972	3.81622	4.67235	4.63815	4.37557	5.51554	6.71548	6.03417	6.0884	3.47769	4.70191	3.64387	3.94116
JrMAPK13	0.442567	0.552614	0.451525	0.498129	0.255115	0.370836	0.799615	0.596774	0.695073	0.440586	0.54837	0.574976	0.403518	0.6434	0.636663	0.715833	0.528343	0.587003	0.610393	0.748497	0.414231	0.562738	0.575155	0.951518	1.32102	1.25527	1.17594	0.938161	0.548804	0.687815	0.724927	0.589987	0.944181	0.775092	0.769753
JrMAPK14	29.571	30.6404	30.5787	33.4461	31.1136	32.6577	25.8778	30.468	28.7483	22.9279	28.6255	26.1943	41.9423	40.993	40.9097	28.142	27.4885	28.5945	28.075	22.4193	10.856	21.3307	18.202	31.937	34.2535	32.5258	32.9054	29.806	31.7166	30.159	30.5605	19.697	43.8399	39.5862	34.3744
JrMAPK17	15.0338	18.7116	17.1511	19.8757	20.7328	20.2553	10.8683	16.7158	14.1126	13.8196	15.5725	14.426	18.6935	22.9191	20.7009	13.236	14.1775	13.9384	13.7839	16.2678	11.9739	13.9075	14.0497	12.9	13.5931	13.1712	13.2214	16.2972	15.9554	15.2683	15.8403	15.3276	20.3557	17.5788	17.754
JrMAPK19	12.9969	7.46665	10.4201	9.00682	10.4725	9.87217	3.95058	5.22583	4.7352	6.29768	5.9971	6.19332	9.8011	8.27963	9.0904	3.29437	3.95272	3.70236	3.64982	9.4628	7.95011	8.81724	8.74338	5.42368	6.46736	6.07033	5.98712	5.60023	6.70611	5.895	6.06711	6.4407	4.78309	5.72996	5.65125
JrMAPK20	13.0137	14.7795	13.4002	14.2394	14.1918	14.6073	10.1094	11.9094	10.9731	14.6921	15.7299	14.8185	14.2767	12.6908	13.5231	15.1895	15.8442	15.4884	15.5074	9.77708	8.9603	9.67699	9.47146	14.1677	15.7522	15.4277	15.1158	18.6084	17.7515	18.0651	18.1417	11.453	13.0268	11.9637	12.1478

## Sheet: Table S2
Table S2. The specific primers for Quantitative Real-time Polymerase Chain Reaction (qRT-PCR)
Name	ID（Identity document）	Forward primers (5′ to 3′)	Reverse primers (5′ to 3′)
JrMAPK1	Jr01_22760_p1	GAAGTGCAGTCCTACCTCCG	GCCGTTACACTTTGAGGGGA
JrMAPK3	Jr02_17300_p1	AAAGGGTGCTCACGCATGG	CCGATTGGACGAATGGGAGG
JrMAPK4	Jr02_20260_p1	CGTATCTGGCAACCCAACCT	GCGGCTCCAAACTTTGACTG
JrMAPK5	Jr05_09340_p1	AGGTCTCCGCCAAATACGTC	GGTCCATGTGGCAAAGGAGT
JrMAPK6	Jr05_09470_p1	TAGCTGATGAACCGGTCTGC	TTGATCGATGACTTGCAGGCT
JrMAPK7	Jr06_15270_p1	ACATGCCTGATTTCTAGTTCTGAT	GCACCATCTGTCCATGCCA
JrMAPK9	Jr07_19960_p1	CAAGGTATCCACGGAGTCGC	ACCATCCTCCGCTGTTCAAG
JrMAPK11	Jr07_25000_p1	GGCTCTTGCATTTAACCCCG	CAGTCCCTGAATTCTGCCCA
JrMAPK12	Jr08_18120_p1	TGTCACTCGTTGGTACCGTG	GCAATCCGTTCCAGGGAAGA
JrMAPK13	Jr09_10670_p1	AATGATGAGCCTGTCTGCCC	GGGGGACGAAGTTTTGCCTA
JrMAPK17	Jr11_20870_p1	GTGGCAGACCTTGTTCGAGA	ATCGCGACTTTCTCGTTGGT
JrMAPK19	Jr12_12200_p1	ACATACGGACCGGACTTGTG	CAGTTGTACCGCAACACTGC
JrMAPK20	Jr12_15710_p1	TGGAAATGGACGCTACAGGAG	TGAATCTCCCTCCGTGGCTA
JrMAPK21	Jr14_12720_p1	ACGTAGCTGACGAACCAGTC	TGACTATGCGTGTTCTGGGT

## Sheet: Table S3
Table S3. The length distribution and physicochemical properties of Juglans regia MAPK proteins.
Name	Gene ID	Protein length (aa)	Molecular weights (Da)	Isoelectric point	Genomic Location	Aliphatic index	GRAVY(Grand average of hydropathicity)	Instability index	Signal peptides	Subcellular localization
JrMAPK1	Jr01_22760_p1	620	70522	9.63	chr1:27155830..27164166 forward	80.73	-0.502	36.48	No	Nucleus
JrMAPK2	Jr01_22770_p1	623	70762.3	9.49	chr1:27157336..27163738 forward	82.38	-0.458	35.33	No	Nucleus
JrMAPK3	Jr02_17300_p1	379	43112.9	6.98	chr2:30551439..30555419 forward	90.79	-0.308	43.77	No	Nucleus
JrMAPK4	Jr02_20260_p1	603	68390.9	9.54	chr2:33158834..33164822 forward	83.17	-0.41	33.51	No	Nucleus
JrMAPK5	Jr05_09340_p1	371	42742.4	4.8	chr5:9479158..9482330 reverse	92.78	-0.323	46.83	No	Nucleus
JrMAPK6	Jr05_09470_p1	374	43162	5.4	chr5:9761573..9766079 forward	87.41	-0.278	47.72	No	Nucleus
JrMAPK7	Jr06_15270_p1	529	60013.5	8.34	chr6:31544842..31556812 reverse	77.47	-0.557	39.14	No	Nucleus
JrMAPK8	Jr06_15280_p1	520	59001.3	7.68	chr6:31545180..31556780 reverse	78.81	-0.541	40.02	No	Nucleus
JrMAPK9	Jr07_19960_p1	556	63225.7	8.49	chr7:35753345..35760660 reverse	78.27	-0.478	36.57	No	Nucleus
JrMAPK10	Jr07_19970_p1	553	62918.4	8.49	chr7:35753914..35760255 reverse	77.99	-0.482	36.83	No	Nucleus
JrMAPK11	Jr07_25000_p1	400	45615.6	5.53	chr7:41300773..41306429 forward	86.82	-0.348	40.8	No	Nucleus
JrMAPK12	Jr08_18120_p1	368	42292.6	7.87	chr8:25385046..25387140 reverse	93.78	-0.284	33.71	No	Nucleus
JrMAPK13	Jr09_10670_p1	378	42857.3	6.24	chr9:19760997..19764620 forward	86.38	-0.353	46.65	No	Nucleus
JrMAPK14	Jr11_06840_p1	368	42158.7	8.37	chr11:7272298..7275438 reverse	98.56	-0.171	33.38	No	Nucleus
JrMAPK15	Jr11_06850_p1	368	42158.7	8.37	chr11:7272326..7275405 reverse	98.56	-0.171	33.38	No	Nucleus
JrMAPK16	Jr11_06860_p1	179	20422.5	4.79	chr11:7272328..7275405 reverse	98.1	-0.07	43.92	No	Nucleus
JrMAPK17	Jr11_20870_p1	372	42585.9	7.14	chr11:29428375..29431776 reverse	97.2	-0.197	39.83	No	Nucleus
JrMAPK18	Jr12_04310_p1	372	42895.4	6.38	chr12:5310322..5316104 reverse	88.04	-0.412	42.77	No	Nucleus
JrMAPK19	Jr12_12200_p1	562	64082.7	8.55	chr12:21697666..21703464 reverse	79.32	-0.483	37.68	No	Nucleus
JrMAPK20	Jr12_15710_p1	390	44588.6	5.27	chr12:24917994..24923690 forward	89.1	-0.265	44.04	No	Nucleus
JrMAPK21	Jr14_12720_p1	375	43490.5	5.83	chr14:10926292..10931497 forward	88.72	-0.266	41.23	No	Nucleus
JrMAPK22	Jr15_10420_p1	548	62389.1	7.23	chr15:16413210..16422053 reverse	77.96	-0.579	41.28	No	Nucleus
JrMAPK23	Jr15_10430_p1	548	62388.2	7.42	chr15:16413244..16422052 reverse	77.96	-0.579	41.39	No	Nucleus
JrMAPK24	Jr15_10440_p1	330	37520.3	8.46	chr15:16418738..16422296 reverse	79.12	-0.435	40.66	No	Nucleus
JrMAPK25	Jr_Scaffold_221_00010_p1	372	42895.4	6.38	LIHL02000235.1:8281..14059 forward	88.04	-0.412	42.77	No	Nucleus

## Sheet: Table S4
Table S4. Segmentally and tandemly duplicated MAPK gene pairs in Juglans. (Ka: no. of nonsynonymous substitutions per nonsynonymous site, Ks: no. of synonymous substitutions per synonymous site.)
Sequencing_1	Sequencing_2	Duplication type	Ka	Ks	Ka/Ks
JrMAPK1	JrMAPK2	Tandem duplication	0.00593513	0.000118703	50
JrMAPK7	JrMAPK8	Tandem duplication	NA	NA	NA
JrMAPK9	JrMAPK10	Tandem duplication	NA	NA	NA
JrMAPK14	JrMAPK15	Tandem duplication	0.037893	0.299136	0.126675
JrMAPK22	JrMAPK23	Tandem duplication	NA	NA	NA
JrMAPK3	JrMAPK13	segmental replication	0.037893	0.299136	0.126675
JrMAPK3	JrMAPK18	segmental replication	0.074036	1.19338	0.062039
JrMAPK6	JrMAPK21	segmental replication	0.040223	0.308089	0.130557
JrMAPK7	JrMAPK22	segmental replication	0.044853	0.238188	0.18831
JrMAPK9	JrMAPK19	segmental replication	0.037972	0.280375	0.135431
JrMAPK11	JrMAPK20	segmental replication	0.151727	0.181807	0.834551
JrMAPK12	JrMAPK14	segmental replication	0.061269	0.323809	0.189213
JrMAPK12	JrMAPK17	segmental replication	0.20896	0.306837	0.681014
JrMAPK13	JrMAPK18	segmental replication	0.081517	2.08466	0.039103

## Sheet: Table S5
Table S5. Expression profiles of JrMAPK genes under drought treatment
Name	Drought-0d(day)	Drought-10d	Drought-20d	Drought-30d	Drought-0d(day)	Control-0d	Control-10d	Control-20d	Control-30d
MAPK1	1.00608904±0.14de	0.658369±0.02e	4.40279401±0.27a	2.81593553±0.24b	1.00204169±0.08de	2.54227035±0.45bc	1.32210282±0.1de	2.35526417±0.17c
MAPK3	1.00786829±0.16d	0.5449732±0.02e	2.291657±0.27b	1.63616008±0.2c	1.00092929±0.05d	1.62464398±0.03c	0.45175672±0.01e	4.39415986±0.3a
MAPK4	1.00597017±0.14e	0.79194922±0.01e	13.92933331±0.15a	5.59692125±0.29b	1.00339371±0.1e	2.36334731±0.1c	1.27963139±0.09d	2.17557183±0.12c
MAPK5	1.00010132±0.02c	0.62999086±0.01d	1.853305±0.03a	0.37224524±0.03e	1.00143958±0.06c	0.59624171±0.06d	1.21319476±0.08b	0.1588442±0.01f
MAPK6	1.00360664±0.1f	1.46467194±0.05e	7.2452972±0.2a	5.30067093±0.41c	1.00011178±0.02f	2.1549337±0.1d	0.84727097±0.04f	2.66197932±0.36c
MAPK7	1.00130213±0.06d	0.42633336±0e	3.45827801±0.04a	2.31397828±0.06b	1.0021647±0.08d	1.75848135±0.08c	0.55677828±0.03e	2.32998187±0.27b
MAPK9	1.00299915±0.09d	2.38978823±0.05c	3.82000092±0.09a	3.29547577±0.11b	1.00217067±0.08d	0.24310652±0.03f	0.55610066±0.05e	0.1627444±0.03f
MAPK11	1.00291885±0.09ef	0.89017578±0.06f	5.5925085±0.1a	2.54049209±0.16c	1.00303781±0.1ef	2.83752503±0.15b	1.13613844±0.11e	2.06716944±0.09d
MAPK12	1.00269676±0.09d	0.73251979±0.03e	2.63801267±0.29b	1.99590915±0.06c	1.000657±0.04d	1.85345253±0.04c	0.26261452±0.01f	3.38872607±0.13a
MAPK13	1.00212381±0.08e	29.06068292±1.33d	334.0457955±30.07b	431.2287532±29.87a	1.00156873±0.07e	55.98433459±1.36c	7.06719591±0.67de	63.41360625±0.67c
MAPK17	1.0021647±0.08d	1.0467263±0.08d	9.90298984±0.49a	4.67603683±0.3b	1.00560887±0.13d	1.64579802±0.11c	0.74952427±0.03d	4.71791456±0.26b
MAPK19	1.00020754±0.02d	0.37122173±0.03f	4.46260768±0.23a	1.8929689±0.07c	1.00030264±0.03d	0.58029163±0.03e	2.78979913±0.05b	0.40545925±0.02f
MAPK20	1.00084622±0.05c	6.60596759±0.2c	130.02792757±9.83b	166.11761457±12.62a	1.00596994±0.14c	6.27921381±0.22c	0.53379697±0.02c	4.80577363±0.48c
MAPK21	1.00127725±0.06d	0.67883456±0.03e	5.40246794±0.13a	2.52676582±0.37c	1.00150706±0.07d	2.86554821±0.19b	0.68015917±0.02e	2.85700038±0.14b

## Sheet: Table S6
Table S6. Detail information about the predicted protein interaction network of JrMAPK proteins by STRING.
#node1	node2	node1_string_id	node2_string_id	neighborhood_on_chromosome	gene_fusion	phylogenetic_cooccurrence	homology	coexpression	experimentally_determined_interaction	database_annotated	automated_textmining	combined_score
AT2G30020	ATMPK8	3702.AT2G30020.1	3702.AT1G18150.3	0	0	0	0	0	0.182	0.201	0.197	0.429
AT2G30020	MKK4	3702.AT2G30020.1	3702.AT1G51660.1	0	0	0	0	0.199	0.09	0.366	0.055	0.504
AT2G30020	MPK7	3702.AT2G30020.1	3702.AT2G18170.1	0	0	0	0	0	0.182	0.201	0.27	0.481
AT2G30020	MPK19	3702.AT2G30020.1	3702.AT3G14720.1	0	0	0	0	0	0.182	0.201	0.34	0.53
AT2G30020	MPK9	3702.AT2G30020.1	3702.AT3G18040.1	0	0	0	0	0	0.182	0.201	0.349	0.537
AT2G30020	WRKY33	3702.AT2G30020.1	3702.AT2G38470.1	0	0	0	0	0.41	0	0	0.306	0.573
AT2G30020	MPK20	3702.AT2G30020.1	3702.AT2G42880.1	0	0	0	0	0	0.182	0.201	0.44	0.602
AT2G30020	MEK1	3702.AT2G30020.1	3702.AT4G26070.2	0	0	0	0	0	0.09	0.366	0.396	0.621
AT2G30020	MPK3	3702.AT2G30020.1	3702.AT3G45640.1	0	0	0	0	0.204	0.182	0.201	0.751	0.853
AT2G30020	MPK4	3702.AT2G30020.1	3702.AT4G01370.1	0	0	0	0	0	0.923	0.201	0.863	0.99
AT2G30020	MPK6	3702.AT2G30020.1	3702.AT2G43790.1	0	0	0	0	0	0.923	0.201	0.87	0.991
ATMPK13	MKK4	3702.AT1G07880.2	3702.AT1G51660.1	0	0	0.405	0.637	0.042	0.195	0.33	0.632	0.624
ATMPK13	MEK1	3702.AT1G07880.2	3702.AT4G26070.2	0	0	0.418	0.609	0.042	0.195	0.33	0.691	0.65
ATMPK8	MEK1	3702.AT1G18150.3	3702.AT4G26070.2	0	0	0	0.61	0.042	0.195	0.33	0.683	0.585
ATMPK8	MKK4	3702.AT1G18150.3	3702.AT1G51660.1	0	0	0	0.625	0.042	0.195	0.33	0.835	0.612
MEK1	MPK2	3702.AT4G26070.2	3702.AT1G59580.1	0	0	0.377	0.602	0.096	0.195	0.33	0.691	0.667
MEK1	MPK7	3702.AT4G26070.2	3702.AT2G18170.1	0	0	0.379	0.604	0.042	0.195	0.33	0.683	0.644
MEK1	WRKY33	3702.AT4G26070.2	3702.AT2G38470.1	0	0	0	0	0.1	0	0	0.655	0.676
MEK1	MPK20	3702.AT4G26070.2	3702.AT2G42880.1	0	0	0	0.615	0.042	0.195	0.33	0.677	0.581
MEK1	MPK6	3702.AT4G26070.2	3702.AT2G43790.1	0	0	0.398	0.618	0.042	0.195	0.86	0.972	0.936
MEK1	MPK19	3702.AT4G26070.2	3702.AT3G14720.1	0	0	0	0.601	0.042	0.195	0.33	0.604	0.569
MEK1	MPK9	3702.AT4G26070.2	3702.AT3G18040.1	0	0	0.389	0.607	0.042	0.195	0.33	0.618	0.632
MEK1	MKS1	3702.AT4G26070.2	3702.AT3G18690.1	0	0	0	0	0.087	0	0	0.809	0.818
MEK1	MPK3	3702.AT4G26070.2	3702.AT3G45640.1	0	0	0.408	0.619	0.14	0.195	0.33	0.977	0.729
MEK1	MPK4	3702.AT4G26070.2	3702.AT4G01370.1	0	0	0.399	0.603	0.082	0.999	0.86	0.985	0.999
MEK1	MPK16	3702.AT4G26070.2	3702.AT5G19010.1	0	0	0.389	0.61	0.042	0.195	0.33	0.302	0.568
MKK4	MPK19	3702.AT1G51660.1	3702.AT3G14720.1	0	0	0	0.606	0.042	0.195	0.33	0.306	0.499
MKK4	MPK20	3702.AT1G51660.1	3702.AT2G42880.1	0	0	0	0.621	0.042	0.195	0.33	0.618	0.566
MKK4	MPK16	3702.AT1G51660.1	3702.AT5G19010.1	0	0	0.391	0.618	0.042	0.195	0.33	0.453	0.595
MKK4	MPK7	3702.AT1G51660.1	3702.AT2G18170.1	0	0	0.359	0.639	0.042	0.195	0.33	0.644	0.617
MKK4	MPK2	3702.AT1G51660.1	3702.AT1G59580.1	0	0	0.371	0.646	0.042	0.195	0.33	0.663	0.62
MKK4	MPK9	3702.AT1G51660.1	3702.AT3G18040.1	0	0	0.366	0.623	0.042	0.195	0.33	0.714	0.639
MKK4	MPK4	3702.AT1G51660.1	3702.AT4G01370.1	0	0	0.384	0.644	0.099	0.219	0.33	0.893	0.694
MKK4	WRKY33	3702.AT1G51660.1	3702.AT2G38470.1	0	0	0	0	0.26	0	0	0.615	0.702
MKK4	MPK3	3702.AT1G51660.1	3702.AT3G45640.1	0	0	0.408	0.647	0.215	0.78	0.86	0.965	0.985
MKK4	MPK6	3702.AT1G51660.1	3702.AT2G43790.1	0	0	0.407	0.646	0.042	0.976	0.86	0.982	0.998
MKS1	MPK2	3702.AT3G18690.1	3702.AT1G59580.1	0	0	0	0	0	0	0	0.539	0.539
MKS1	WRKY33	3702.AT3G18690.1	3702.AT2G38470.1	0	0	0	0	0.282	0.953	0.8	0.993	0.999
MKS1	MPK6	3702.AT3G18690.1	3702.AT2G43790.1	0	0	0	0	0	0	0	0.791	0.791
MKS1	MPK3	3702.AT3G18690.1	3702.AT3G45640.1	0	0	0	0	0.34	0	0	0.757	0.833
MKS1	MPK4	3702.AT3G18690.1	3702.AT4G01370.1	0	0	0	0	0	0.902	0.8	0.991	0.999
MPK3	WRKY33	3702.AT3G45640.1	3702.AT2G38470.1	0	0	0	0	0.859	0	0	0.912	0.987
MPK3	MPK6	3702.AT3G45640.1	3702.AT2G43790.1	0	0	0.447	0.977	0	0	0.8	0.973	0.806
MPK4	WRKY33	3702.AT4G01370.1	3702.AT2G38470.1	0	0	0	0	0	0.501	0	0.986	0.993
MPK4	MPK6	3702.AT4G01370.1	3702.AT2G43790.1	0	0	0.445	0.973	0	0	0.8	0.966	0.807
MPK6	WRKY33	3702.AT2G43790.1	3702.AT2G38470.1	0	0	0	0	0	0	0	0.9	0.9
